# Supplementary material for: Seasonal Variation of Midgut Bacterial Diversity in Culex quinquefasciatus Populations in Haikou City, Hainan Province, China
Source: Biology (Basel). 2022 Aug 3;11(8):1166. doi: 10.3390/biology11081166 (PMC9405131; doi:10.3390/biology11081166)
Supplement: Supplementary file 1 [file biology-11-01166-s001.zip]

Archive with 1 entries (1 files):
- biology-1815936-supplementary.pdf
